# Supplementary material for: Metabolite and Lipid Profiling of Biobank Plasma Samples Collected Prior to Onset of Rheumatoid Arthritis
Source: PLoS One. 2016 Oct 18;11(10):e0164196. doi: 10.1371/journal.pone.0164196 (PMC5068821; doi:10.1371/journal.pone.0164196)
Supplement: S2 File — (XLSX) [file pone.0164196.s002.xlsx]

## Sheet: Metabolomics
Primary ID	Class	Pre-dating time (Years)	Ccp antibodies	Age	Weight	BMI	ApoA1	ApoB	ApoB/apoA1	Systolic blood pressure	Diastolic blood pressure	Sample age at 2015	Methionine	Glutamine	Proline	Kynurenine	Tryptophan	Phenylalanine	Caffeine	Creatine	Creatinine	Hypoxanthine	Niacinamide	Gamma-Glu-Leu	Gamma-Glu-Trp	Gamma-Glu-Phe	Theobromine	Theophylline	Inosine	Lyso-PC(18:1)	Lyso-PC(16:0)	Carnitine	Phosphoric acid	Lyso-PC(17:0)	Lyso-PC(12:0)	Lyso-PC(14:0)	Propionylcarnitine	Butyrylcarnitine	Isovalerylcarnitine	Tiglylcarnitine	Glutarylcarnitine	Hexanoylcarnitine	Octanoylcarnitine	Decanoylcarnitine	Decenoylcarnitine	Dodecanoylcarnitine	Myristoylcarnitine	Palmitoylcarnitine	Oleoylcarnitine
Metabolite class													Amino acid	Amino acid	Amino acid	Benzenoid	Amino acid	Amino acid	Alkaloid	Amino acid	Azoline	Purine	Pyridine	Dipeptide	Dipeptide	Dipeptide	Alkaloid	Alkaloid	Purine nucleoside	LysoPC	LysoPC	Carnitine	Inorganic acid	LysoPC	LysoPC	LysoPC	Acylcarnitine	Acylcarnitine	Acylcarnitine	Acylcarnitine	Acylcarnitine	Acylcarnitine	Acylcarnitine	Acylcarnitine	Acylcarnitine	Acylcarnitine	Acylcarnitine	Acylcarnitine	Acylcarnitine
1	k		0	60.2327	59	23	1.6	0.87	0.54	124	76	15	143455	31045.9	182500	212348	4815830	8139400	3762660	276212	371469	471392	22532.9	125470	11538.8	50554.4	1014080	2015520	9149.87	18282900	21528300	887547	24402.2	1257430	11751.8	1651490	454003	1062500	203094	29345.6	270160	121384	469233	834829	205988	263538	84992.7	246418	349662
2	p	-7.12	0	59.9288	72	26.8	1.46	1.22	0.84	138	68	15	155916	27750.6	217055	214809	5586010	8768470	2613220	213199	232217	220193	13141.6	73785.6	7580.86	38468.4	1223510	2399600	6678.48	15944300	20708900	1032280	15100.8	1112870	19469.2	1305500	221816	281450	68402.1	25741.6	130938	47445.4	161062	212723	102233	58169.2	43927.8	188659	278686
3	p	-5.2	0	40.3258	61	23.8	1.39	0.95	0.68	105	75	15	179442	32052.4	138527	246591	4782600	8432820	87218.3	353944	303512	536664	31224.3	128589	8015.51	43793.5	785222	131254	10482.8	13517300	21133200	1106680	10471	1094820	7382.08	1023920	292402	369112	131302	50501.8	252720	60151.6	200777	287398	227497	59459.1	32582	147680	260594
4	k			39.6824	78	26.4	1.26	0.78	0.62	125	60	14	147664	30236.5	137056	174808	3660440	7194140	401757	60853.6	291465	188313	33960.8	83685.5	6538.35	33582.3	204757	707443	3266.91	19186300	20528900	1056340	22432.2	925521	5840.76	552858	125266	302396	131027	36500	162018	30417.8	154044	207033	109856	78423.6	33602.2	157698	280633
5	p	-3.96		49.8316	61	22.7	2.04	0.84	0.41	118	85	14	169977	31719.6	204522	261252	5663150	8811500	5857100	148656	329893	510828	34333.2	147603	11667.4	42642.7	910280	5233480	9457.13	15916700	23087300	1185050	11545	994303	0	605318	153333	362949	106212	35671.5	98733.2	112048	784710	1906830	306715	423557	81995.5	280615	483885
6	k		0	49.9439	66	21.6	1.73	1.4	0.81	125	85	14	176011	35972.7	187357	227387	5008300	8286890	2128360	174002	295313	227500	37664.6	100656	10466	44837.5	952650	2208630	6542.43	21014500	23242300	1114070	13880.8	1212130	12496.6	1360360	287308	995713	130800	45417.2	167244	62579.3	357704	603955	162707	173473	56941.1	292334	371641
7	p	-1.21	0	60.0958	79	29.4	1.58	1.26	0.8	155	80	14	158661	35937.9	156139	165805	3979450	8329670	344916	237450	220055	240994	31097.9	131690	9696.53	45888.2	174380	627940	2568.58	17924100	20029800	1126420	17614.7	1481670	2815.85	569308	147140	289069	93264.8	40843.6	135434	47315.7	186854	257260	93541.1	115473	45743	160427	243463
8	k			60.0219	62	24.2	1.52	1.14	0.75	128	78	13	167184	31790.6	168536	217760	4857820	8172670	2737500	140371	274327	375602	33737.3	111747	8891.31	42220.4	486517	2251230	12642.2	13486000	19923500	959727	11102.9	1521680	6334.08	966248	297142	416295	113460	59563.5	121017	77034.7	297681	512284	150200	169956	67864	227516	417935
9	k		0	39.8166	58	21	1.39	0.65	0.47	100	60	11	144342	31753.9	218785	209378	6132310	9825070	2735250	121731	294692	505382	36206.1	148795	4434.43	52268.8	2419440	1835820	4975.73	17530700	22411200	1051270	9574.53	939854	9443.66	1102680	279726	761209	198976	43111.9	267323	90875	461561	900616	227114	186986	67034.4	242042	456944
10	p	-5.39	0	59.9316	56	24.2	1.39	1.35	0.97	120	70	12	193169	35701.2	239491	262496	6426650	9465040	5600780	145027	300815	456566	27371.5	126464	12690	53441.4	2181390	3062570	9994.78	19348700	22955000	1375290	15745.8	1543190	15219.4	1810650	552368	826221	216978	51912.6	265079	82813.5	304613	532616	180651	123304	45265.4	186944	247090
11	p	-4.6	0	49.9384	66	23.4	1.49	0.83	0.56	124	83	11	167475	31057.2	227350	216674	6356160	8519080	1300240	79151.1	290988	230137	14097	154720	12780.7	53209.6	346250	1717460	7185.96	13448300	20513300	969261	30800.6	985364	22262.6	1787830	690808	705748	124756	47437.5	576057	77821.9	316499	533514	190794	158050	55287.5	223180	304135
12	p	-2.93	1	60.0301	67	22.6	1.7	1.66	0.98	140	85	11	176119	34477.9	364848	261302	5426040	8904960	4584830	108328	238808	419014	26636.4	128667	10214.6	48788.1	1039690	3566150	9118.15	21158900	23557500	1066320	17097.4	1716620	22858.5	2031640	355402	459513	158061	41363.9	189756	70116.3	345957	682585	154386	188909	66982.2	262194	337728
13	k			50.0589	57	21.5	1.58	0.96	0.61	120	65	11	173831	33213.8	197862	137797	5497230	9367550	23760.5	119984	270869	260964	27560.9	132370	9602.05	45935.1	5939.18	20227.5	2576.08	16443100	22180000	1048060	17153.5	270833	12029.4	1901630	480168	747113	127279	38370.1	381895	100739	327341	548651	177146	154514	73873.8	280474	352211
14	k		0	59.9288	53	19.9	2.1	0.86	0.41	165	90	11	193661	36516.5	253754	151926	4558910	7908420	2460220	253791	271170	384033	21768.7	104401	10131.3	36588.6	401649	2080200	323653	22356900	20575500	2756280	15612.1	1925900	4201.36	1230920	149370	305483	67825.8	37488.4	388047	73288.6	314491	593887	114818	170693	60667.6	197134	362162
15	p	-4.73	1	59.7673	67	25.5	1.21	1.17	0.97	131	66	11	174739	34952.7	228889	204194	4784940	8599070	636216	287351	226898	355904	27894.1	150945	9995.73	53065.6	634446	1289680	6519.88	15603500	20066300	1161750	27247.9	931616	15723.6	988273	612740	561281	137418	36473.6	313730	143328	429238	609712	259144	163642	66725.7	261897	447443
17	p	-0.9	1	44								6	170504	41870.7	223044	202282	5184370	9968230	6716430	41853	296364	226675	18512.8	100637	10776.2	57059.8	1801080	4121710	5007.21	17400200	21888300	998941	16824.8	1064490	8340.5	943997	272539	513421	96978.9	49774.8	232691	115806	679811	1589020	297132	293579	72994.3	215021	344342
18	k			59.8768	52	20.8	1.53	0.91	0.59	140	65	10	163675	24915.1	327961	218861	5338280	8398300	9991380	140631	207371	147064	16191	120472	11786.5	50613.8	1528620	7629590	6393.45	18225400	19998800	1173470	11660.4	1037250	4916.11	720417	504530	931119	152493	47485.3	227912	262012	920933	1476360	435975	297097	89920.7	297755	594984
19	p	-1.44	0	59.5811	52	19.1	1.81	0.86	0.48	110	78	9	178047	32534.8	270653	270450	6455270	8139590	3266780	225820	143503	190667	20285.1	113758	11287.7	42568.9	1817530	4692820	3109.67	19396300	23518400	706804	17137.6	1179870	22773.6	2000630	1392610	1265780	265106	41369.8	257916	71903.7	254342	187144	183196	69859.8	29015.6	146622	194451
20	p	-0.55	0	49.9521	57	18.4	1.5	0.83	0.55	100	65	7	183691	43809.7	288560	216252	5830600	8961140	2774330	212143	293128	429851	13040.5	102169	9761.54	42373.2	939183	3160620	5649.25	18051900	22562800	960233	17636.1	1241210	32210.8	1582340	392034	586837	99338.1	33421.1	216946	145762	645276	1175760	373527	229871	66144	269050	342896
21	k		0	50.0287	71	24.3	1.38	1.06	0.77	104	76	17	158927	31270	218842	222650	5610140	9004620	2698090	132099	308975	342279	23093.3	110008	9380.52	43029.9	1223750	2806510	5934.29	14267000	22634200	1124800	11862.7	1102200	11795	1076340	306459	550851	125128	33282.8	199129	50654	280316	423202	130103	89515.5	47305.7	189150	295695
22	p	-6.64	0	50.3244	67	25.5	1.58	1.11	0.7	135	85	23	150143	27652.9	240449	243291	4324730	8209720	2293350	161093	270165	265043	7304.98	169744	9431.99	76761.8	727282	2343730	3743.03	18525000	19681400	994845	27333.7	1036620	48787.1	2026670	931257	1145740	191834	62472.1	240029	118497	395693	436542	409284	139890	43007.1	139193	248382
23	p	-7.03		50.0205	75	27.9	1.61	0.86	0.53	129	80	17	166732	37153.3	161899	169536	4688290	7650680	505001	127933	252025	378705	27395.4	111507	11402.1	43083.2	374067	915928	5429.43	23389700	20405300	945659	22898.9	1286270	9427.09	1268920	98677	156258	50866.6	15425.7	104225	68710	174342	250245	73331.9	85669.9	52859	214514	310099
24	p	-6.19	0	49.8207	67	24.9	1.33	1.17	0.88	125	80	20	161533	41191.5	250902	222609	6557680	8539560	3531990	116687	334307	254649	19847.8	111563	12924.9	47166	342836	2093440	6066.96	24268500	22651500	1255580	14732.1	1258930	27094.4	2170550	189592	316278	77454	16809.2	171738	127267	533942	1036830	311085	300429	87354.5	198507	357078
25	p	-3.08	0	59.9398	49	20.1	1.87	1.39	0.74	130	90	16	180100	31223.2	209016	325436	6077140	9478310	4617160	255767	360099	371404	31834.7	132308	13449.7	55140.2	1328640	2358730	6505.24	32011200	28451200	1335890	14118.3	1999830	13412.7	1639370	290091	1242310	195756	47666.8	140017	89954.5	340151	699574	136829	252437	110057	328095	473093
26	p	-5.57	0	59.8741	69	25.7	1.61	0.83	0.52	170	105	16	188838	33048	216767	234160	5206530	10071000	1151580	175950	286765	328303	22925.7	116597	10973.3	50851.9	2022780	1838830	7330.92	22414100	21897200	997647	12941.8	1539070	13183.9	1327140	87765.1	357850	91413.3	37190.5	131967	41458	191286	332991	86331.6	98547.7	46130.2	197940	313803
27	k		0	30.0753	65.5	25.9	1.27	0.86	0.68	115	64	24	258396	36560.8	363542	273058	5632190	9981570	6517470	98505.4	334103	203371	12024.9	242059	11377.1	63985.3	617537	2650140	5513.3	15922100	22684200	1318010	10408.9	1597660	17272.8	853626	626210	693779	337043	103867	358090	100754	365771	676764	492932	193147	72756.5	216195	267222
28	p	-0.2	1	59.9699	69	28	1.55	1	0.65	120	80	17	159985	32247.4	171615	283718	4488670	8976700	1477780	239515	378174	359150	28307.7	144869	11612.5	54411.8	668017	736429	8089.99	14543500	22912500	1055960	12322.2	790416	12670.1	1433550	323306	400427	92375.2	47387.5	265544	100251	419097	607217	194396	185617	89090.8	188880	291015
58	p	-5.67	0	40.2738	69	21.8	1.65	0.74	0.45	110	70	17	241073	40596.7	166718	221463	6699990	9717440	207082	121193	301874	441593	39898.1	121929	12513.5	51826.6	392351	141699	5103.88	18688400	21948500	1164400	21745.6	1379860	13105.6	1367810	741343	379381	145774	36353.7	234959	99913.4	377255	610891	270202	158332	57740.8	218209	302938
59	k		0	59.8658	75		1.74	1.32	0.76	160	85	19	158668	36032.8	149036	204814	4941140	7364180	1598700	204097	226914	165769	29320.4	122307	10727.9	48604.1	281391	1306280	2111.9	18107200	19160400	1002860	26872.6	1068300	8550.85	1319280	798469	436696	62598.6	18848.2	227600	180777	519381	902031	310076	184127	65772.4	248099	400431
60	k		0	59.5428	60.4	24.2	1.51	1.35	0.89	125	80	24	260853	66259.3	268239	236310	4691300	7304400	2790880	233588	220554	366175	39743.5	98708.7	9465.35	37233.6	830451	2969310	3163.75	19958100	19442100	1111510	31867.3	1833570	29267.3	1731850	558186	401492	115304	28689.4	253911	126354	817106	1567150	389752	429752	109413	271505	382743
61	k		0	59.5921	77	26.6	1.4	1.4	1	130	80	22	136170	31897.2	237668	270789	5325990	9345740	2011260	206882	241865	228026	34529	200864	12753.9	63068.5	885660	2133550	3945.46	21890800	22088200	941320	7667.36	1679830	4576.53	1247860	42711	223697	111759	26086.6	344209	41970.4	198593	372524	111183	89528.2	47217	162594	238848
62	k			39.9754	55	21.2	1.76	0.75	0.43	105	60	22	173560	34391.8	131642	223988	6350790	8511830	1808160	81457.7	271730	252895	32647.1	115918	9686.66	43303.6	668951	1405780	2661.76	15874000	21123800	809487	13712.8	1458710	9997.16	1146210	205641	320519	95579.4	31808.7	239653	67971.5	417810	813216	276246	207982	54345.8	170030	337530
63	p	-1.17	1	50.0862	53	19.7	1.61	1.08	0.67	110	70	20	154943	25266.6	261598	212914	5066040	7302090	1338510	180414	277464	307540	34607.9	114468	8930.3	45132.2	616327	2303930	2911.09	18595100	21192900	1031980	28635.4	1421090	34416.1	1555740	653368	735955	141032	59847.1	208787	105358	458842	919959	231560	251907	51325.4	194291	246059
64	p	-2.21	0	59.7974	63	25.9	1.58	1.89	1.2	125	70	19	168376	32903.7	269277	253883	5421220	8958850	1360480	202081	256312	276584	59933.8	127595	9117.77	41065.5	1100370	1993330	2906.45	19179600	22400800	975074	16409.3	1283180	40033.4	2795770	517248	457835	151527	42752.9	238734	67241.5	273064	414970	181327	140723	53854.5	224168	239999
65	p	-6.05	0	49.9302	65	26.4	1.58	0.72	0.46	125	83	17	165032	33216.7	171601	185271	4922280	7610780	2373490	175127	280109	464504	16890.8	120249	10153.4	40542.8	358385	1730040	6014.34	15417600	21221500	1236130	27167.1	1415460	3078.63	1348560	515885	776138	143834	25054.8	231278	115497	301858	531229	201481	146027	69152.8	244752	454550
66	p	-5.92	0	59.8768	66	26.1	1.64	1.16	0.71	155	95	16	161182	33031.4	159703	196812	5974190	8441610	2400170	271397	217711	380862	16091	119749	10921.7	41481.9	275763	1355630	7343.95	17552200	23046500	1260450	10049.1	1124340	7315.51	1305330	248171	364475	75798.6	24871.8	165451	69838.6	209677	364601	113318	84759.1	42181	223518	363750
67	p	-6.38	0	59.9206	73	25.6	1.55	0.97	0.63	142	80	16	190873	40286.5	233726	333107	5627030	10156100	5314150	235362	351285	366832	28791.8	224557	15412.1	74262.8	808612	3966420	8311.18	20909400	24964500	1393920	24395.6	2105510	28985.6	2908100	831169	2120100	244616	50487.4	347898	277228	2005470	3601360	547318	619015	154388	281551	402209
68	p	-5.14	0	49.8015	71	26.1	1.49	1.24	0.83	110	65	16	150070	32805.6	276755	289726	6887840	9409420	2363980	107688	326460	510062	35252.6	124804	11295	42212.3	1685150	2263700	6188.95	19033000	24159000	1231730	7768.79	1439800	9769.99	2261220	225215	344703	138868	39435.8	207638	78917.8	342109	588047	147454	141524	78489.3	239926	313691
69	p	-4.99	0	50.0616	76	24.5	1.82	0.72	0.4	128	78	16	209758	46259.1	306221	255197	5464930	8860350	3399690	125550	275672	173197	9213.3	156836	10162.4	52210	1619190	2475960	5494.65	17676600	22036000	1137630	9021.83	1056810	10116.1	1454580	402461	1143440	69258.9	25370.8	257025	62940.7	332599	467304	198410	93391.1	39976.6	149910	302334
70	k		0	59.8001	83	32.4	1.32	1.08	0.82	149	89	20	180776	33129.4	242762	219317	5315580	8321080	2153430	131393	223559	242384	34384.2	164302	13274.1	53170.2	517308	2657720	6157.56	23002600	20289800	1000280	28996.4	1041620	32281.7	2056490	512960	671886	154891	33278.2	253714	100347	304359	482212	185365	173227	80444	231483	300465
71	k		0	49.6893	65	24.2	1.6	0.94	0.59	110	70	19	198522	39759	273692	237165	6109990	9642910	3744460	124382	263256	280553	31631.1	121372	11270.9	54300.9	989254	3015080	4126.41	17179500	22789400	1312560	7898.13	1224360	7630.1	996405	259242	314041	151523	36077.7	341729	60922.8	279169	419748	147996	89746.5	46158.6	210406	300850
72	k			40.1123	50	17.3	0.78	1	1.28	100	60	20	136387	30312.2	187452	174615	2081400	6019330	20179	103748	215490	447688	10248.1	95106.3	5203.02	31560.5	27902.8	47104.4	14229.3	16992600	17489800	846002	18855.4	611885	25234.8	862142	260060	545125	86313.9	33099.9	317847	131322	314329	535524	264941	248410	72530.8	139886	382345
73	p	-3.67	1	49.8836	60	22.6	1.51	0.83	0.55	110	70	18	157001	33618.2	131174	245295	5931450	8768840	47183.7	154021	266691	523802	20177.6	96458.5	8831.36	40147.5	841375	56002.3	13166.1	16068900	21826300	1003880	13068.6	1117940	20194.1	1592780	438224	595915	137695	35333.5	201109	74835.8	337139	664141	253581	132300	53039.7	157470	270259
74	p	-3.13	1	59.8823	68	22.7	1.5	0.94	0.63	170	100	18	166501	33976	296861	218853	4976360	8651650	322980	217700	278981	395805	30284.5	146835	10507	50416.9	222900	784967	7111.71	16290800	21073500	1132340	11496.3	1283970	8089.56	1089990	290538	620844	107070	51854.1	265785	133291	544139	1045820	253186	297378	87101.6	256975	377292
75	p	-3	1	50.193	78		1.59	1.22	0.77	140	80	17	169278	30322.4	156322	279684	5202370	10518400	1218590	152502	275488	530636	49636.9	92308	8487.03	62454.5	1008590	1482850	8898.09	18634600	20899300	1063770	18523.8	1680240	25665.9	2180740	148330	386078	83364.5	34330.1	106716	35919	103108	217085	58696.9	108669	60626.8	202914	221574
76	p	-3.3	1	60.063	67	25.2	1.38	1.14	0.83	150	85	16	179446	36640.8	210685	214733	5205120	9163180	1776320	102082	253167	382044	32457.9	136914	10801.5	52994	361732	1767530	6206.53	17003200	22744700	1158190	17074.4	1489590	18111.4	2095690	654170	581039	114185	45610.4	335326	147648	654018	1344700	384372	394580	104699	271523	474678
77	k			49.7823	76	29	1.15	1.22	1.06	135	85	16	188221	29221.8	172432	220582	5754270	9338580	3839460	258648	199813	136170	48255.1	133423	9595.32	60762	404062	2146750	2100.77	13593000	21142100	971198	28023.5	757301	23074.7	1716540	583825	726652	135700	42776.3	296272	113092	363866	443607	187704	143481	58482.5	221362	261633
78	k		0	59.9233	86	34	1.36	1.04	0.76	154	86	16	166275	35275.1	215575	214500	5033760	8912370	4276640	220570	280793	398294	57975.5	150647	13068.4	59776.1	456500	2197100	9870.24	15741900	22363300	1110250	12722.9	922624	0	1036800	568502	776082	150419	57249.7	303580	146753	664902	876883	317498	177126	51554.9	242190	455450
79	p	-4.7	0	60.0493	71	29.2	1.57	1.23	0.78	175	98	16	208644	35584.1	494373	356205	6882130	10289500	5789520	254237	276421	387938	28419.1	172203	13216.8	68158.5	838099	11330500	8319.88	15213100	23595300	1236090	9000.57	964545	21510.1	1531060	732156	1029670	178493	79731	274216	160072	535234	962504	316359	356979	109972	314522	434414
[truncated: 44 more columns]

## Sheet: Lipidomics
Primary ID	Class	Pre-dating time (Years)	Ccp antibodies	Age	Weight	BMI	ApoA1	ApoB	ApoB/apoA1	Systolic blood pressure	Diastolic blood pressure	Sample age at 2015	LPC(14:0)	LPC(O-16:0)	LPC(16:1)	LPC(16:0)	LPC(17:0)	LPC(18:3)	LPC(18:2)	LPC(18:1)	LPC(18:0)	LPC(20:4)	LPC(20:3)	LPC(20:0)	LPC(22:6)	PC(30:1)	PC(32:2)	PC(32:1)	PC(32:0)	PC(O-34:3)	PC(33:0)	PC(34:4)	PC(34:3)	PC(34:2)	PC(34:1)	PC(O-36:5)	PC(O-36:4)	PC(35:2)	PC(35:1)	PC(36:6)	PC(36:5)	PC(36:4)	PC(36:3)	PC(36:2)	PC(36:1)	PC(O-38:5)	PC(O-38:4)	PC(38:6)	PC(38:5)
Lipid class													Lysophosphatidylcholine	Lysophosphatidylcholine	Lysophosphatidylcholine	Lysophosphatidylcholine	Lysophosphatidylcholine	Lysophosphatidylcholine	Lysophosphatidylcholine	Lysophosphatidylcholine	Lysophosphatidylcholine	Lysophosphatidylcholine	Lysophosphatidylcholine	Lysophosphatidylcholine	Lysophosphatidylcholine	Phosphatidylcholine	Phosphatidylcholine	Phosphatidylcholine	Phosphatidylcholine	Phosphatidylcholine	Phosphatidylcholine	Phosphatidylcholine	Phosphatidylcholine	Phosphatidylcholine	Phosphatidylcholine	Phosphatidylcholine	Phosphatidylcholine	Phosphatidylcholine	Phosphatidylcholine	Phosphatidylcholine	Phosphatidylcholine	Phosphatidylcholine	Phosphatidylcholine	Phosphatidylcholine	Phosphatidylcholine	Phosphatidylcholine	Phosphatidylcholine	Phosphatidylcholine	Phosphatidylcholine
1	k		0	60.2327	59	23	1.6	0.87	0.54	124	76	15	27204.9	12126.4	55459.2	1436030	1016590	84359	241611	404569	593739	8584.74	32826.4	7891.68	22391	31581.6	210983	2931510	1477520	403768	112199	72493.8	795307	35256300	29934300	643852	660036	557581	283250	54647.9	2216640	26177900	8496140	14662200	2803860	749801	278781	11873200	1793160
2	p	-7.12	0	59.9288	72	26.8	1.46	1.22	0.84	138	68	15	29758	13493.8	55096.8	1334050	923854	70259.6	296970	439336	824958	12522	42810.5	8718.61	19725.3	36834.6	257584	2872890	1273480	537723	84672.9	75346.5	1183020	39324400	26525000	592706	594966	679064	256097	64234.6	1806330	20021300	10901300	21883400	3267030	711045	218335	11214400	2298050
3	p	-5.2	0	40.3258	61	23.8	1.39	0.95	0.68	105	75	15	25077.3	19906.1	51482.4	1294800	960442	83609.2	334629	443003	782419	12043.3	41676.7	8191.66	16969.3	20257	165647	1625090	1122300	673804	77733	69793.4	760366	34259800	20658900	1183030	1508180	594875	226384	38234.6	1131570	23418100	9833640	18789900	2645130	1335560	456603	7728580	2512630
4	k			39.6824	78	26.4	1.26	0.78	0.62	125	60	14	11596.5	8673.61	40594.2	873096	920580	37560.8	187686	277575	483343	5773.26	26235.3	7562.53	19874.6	13953.4	103720	1331570	1101490	313237	47298.9	37489.4	575240	29807300	17635700	399622	529152	337181	129002	36521.8	2435210	20590000	6384860	12980100	1837870	712610	216135	12208500	1722600
5	p	-3.96		49.8316	61	22.7	2.04	0.84	0.41	118	85	14	17415.6	13832.5	52434.3	1681720	953924	107601	339900	474901	767815	11350	41831	10067.4	38703.9	19611.8	210928	1906320	1454040	569168	60784.8	48256.6	1037120	39109400	27252200	724185	879779	474940	179910	75694.6	10727500	26031300	10251800	19576500	2990840	990945	230177	19491500	2318680
6	k		0	49.9439	66	21.6	1.73	1.4	0.81	125	85	14	21636.1	15691.6	55045.1	1590600	930788	88186.5	467216	605245	1057710	14822.7	58056.8	10374.4	28538	32082.7	234079	2694570	1488810	766951	81210.3	77683	1265680	41242700	29905200	883689	904491	594494	242076	57289.9	2534180	24168800	11885500	28570200	4530370	962658	315563	11482700	2753290
7	p	-1.21	0	60.0958	79	29.4	1.58	1.26	0.8	155	80	14	11975.2	12499.6	38911	1094240	868390	62347.7	247621	374288	902636	10360.9	48629.4	11261.6	29946.1	15157.4	141972	1497860	1277800	428897	81977.5	44403.1	833141	34645200	21308700	539924	685204	574357	231392	55896.3	4705190	19663700	7912900	22354200	3543340	855934	228424	16821000	2393500
8	k			60.0219	62	24.2	1.52	1.14	0.75	128	78	13	17433.7	13453.3	55459.7	1578330	914834	102510	236320	441768	1004140	9779.82	54866.3	8717.82	31297.4	27067.1	175006	2843590	1377430	530741	100312	46472	820703	38743600	25803000	714898	636223	755084	287782	59468.1	2616090	21766600	9378480	23496100	3296420	805840	224090	18015800	2354100
9	k		0	39.8166	58	21	1.39	0.65	0.47	100	60	11	25199.1	11555.1	59216.1	1159170	869096	70578.2	395872	498681	643655	12426.3	29463.7	7907	27535.2	17386.5	126775	1351550	891113	276022	52440.5	45364.6	642250	29283600	18151100	324895	394509	318153	147879	34454.8	1239870	13432500	6694550	13462400	1939830	500518	188446	6605280	1753200
10	p	-5.39	0	59.9316	56	24.2	1.39	1.35	0.97	120	70	12	32693.6	11871.8	55062.3	1631670	892781	105392	313646	454166	951881	10084.5	50641.5	8397.77	30830.7	45657.9	302381	3329580	1192180	325493	90958.1	105903	1189930	36240200	27560900	547482	572999	528739	245656	108560	5628510	25315900	9955440	21000700	3649350	663407	177116	15684200	2313680
11	p	-4.6	0	49.9384	66	23.4	1.49	0.83	0.56	124	83	11	28769.9	12836.6	55557.9	1435390	958608	78136.5	244754	386029	812782	9445.26	41684.7	7567.65	13312.6	27942.4	198177	2417780	969538	282714	71117.7	74183.2	763789	32285900	22838200	534067	680190	446084	211513	35323.7	1444160	22094100	7769410	16506200	2536100	664902	226728	5431530	2106100
12	p	-2.93	1	60.0301	67	22.6	1.7	1.66	0.98	140	85	11	33712.4	15658.1	62222.7	1502280	898284	97198.5	284562	490107	888501	12434	46692.3	7719.12	29705.2	71914.6	345601	4910450	1696470	672731	132812	87550	1220120	40342000	33953800	770968	1067990	793551	384388	116909	5592590	22460900	9557260	23886900	4960110	1169460	289069	18818800	3487200
13	k			50.0589	57	21.5	1.58	0.96	0.61	120	65	11	23333.6	13001.7	41159.2	1022460	903582	47519.9	258099	343883	591653	6551.05	27678.7	6837.59	22711.2	34671.7	253769	2185280	1151440	503930	102128	100023	920510	34591600	21197800	806976	843346	636976	232285	64976.7	2420510	25601300	8852790	17430700	2354750	781440	373675	9524120	1912380
14	k		0	59.9288	53	19.9	2.1	0.86	0.41	165	90	11	19799	16304.3	55126.4	1335540	873552	80032.7	282563	503832	897120	14157.3	47401.2	7353.37	41286.7	31753.9	197907	2662400	1238670	456342	81197.3	67057	877701	33789700	28279600	832402	1090510	626151	317687	90901.9	4980590	25094700	9955020	19227500	3863670	1195620	308989	18453400	2259700
15	p	-4.73	1	59.7673	67	25.5	1.21	1.17	0.97	131	66	11	16710.7	14874.9	45780.4	1246950	1004530	64233.6	311627	415397	812512	8700.79	43218.8	7999.96	20364.7	19466.8	146229	1890810	1101290	417976	60860.7	49635.5	693827	37221600	20499100	692292	778453	494446	173644	32837.2	1015560	21078000	10106000	22425700	2906060	826977	268635	9329780	1980000
17	p	-0,9	1	44								6	18766.5	13415.9	51701.5	1233530	866391	73995.5	381451	485301	794741	11933.4	39487.2	9534.58	32516.8	32377.9	171675	2585400	1378480	621315	85180.1	47194.8	844058	38818000	27453900	652323	688038	558729	235887	45665.1	3084550	21341200	7685850	22848600	3448870	979395	286905	13419500	2294040
18	k			59.8768	52	20.8	1.53	0.91	0.59	140	65	10	13678.8	13895.8	61169.9	1487790	914985	91604.6	363529	541642	789749	13912.9	44757.3	9370.83	24961.3	17195.2	103089	2347770	1105130	436307	63655.2	28695.2	723844	38801000	28460200	640282	623463	566810	235572	26092.3	1578730	23577800	8571600	18084400	2884010	735366	223978	10679900	1698140
19	p	-1.44	0	59.5811	52	19.1	1.81	0.86	0.48	110	78	9	32161.1	13856.4	60625.7	1696550	949321	91563.4	697757	703518	1103770	16645	57133.9	13937.7	40929.3	34135.3	293327	3170600	1089990	508075	65921.4	110226	1746830	38496200	27052300	499485	686801	521388	213944	109062	6969330	18839800	9579290	24923000	3788710	735902	186246	11974700	2021720
20	p	-0.55	0	49.9521	57	18.4	1.5	0.83	0.55	100	65	7	24933.8	14381.9	57038.8	1510780	971041	91183.6	506750	555930	910180	16168.6	47273.9	10928.5	24393	34376.9	191467	2382980	1292260	580936	79669.6	60349.5	828008	38794600	24174400	551420	740174	571857	210391	40548.8	1484390	21423800	9244630	22328200	2987360	761794	296550	8650760	1960210
21	k		0	50.0287	71	24.3	1.38	1.06	0.77	104	76	17	23685	15716.9	52179.8	1294340	926603	80836	289762	407790	888017	10016.5	48901.5	8471.18	26477.2	23809.2	186694	1889580	1111800	434442	73315.7	52730	756862	35417000	21780800	446703	639728	552506	210634	58986.8	2127190	16873900	7907630	22107300	3039330	689118	245570	13331700	1975660
22	p	-6.64	0	50.3244	67	25.5	1.58	1.11	0.7	135	85	23	31524.2	13462.4	58518.2	1385280	1005330	66757.2	249690	454894	1020560	8289.29	48929	8790.47	18113.5	35497.5	323705	2279880	1190390	569686	69913.1	98500	1471150	41200200	22123400	608814	891310	699165	232849	75404.6	1564220	21607400	14772700	28273700	3221300	1087650	373103	11468300	1792130
23	p	-7.03		50.0205	75	27.9	1.61	0.86	0.53	129	80	17	20770.5	15458.3	51669.6	1399730	891975	86535.9	393748	508587	807279	11878.1	46793	9269.87	18659.2	28492.4	179960	2917230	1125510	485163	86158.2	52421	967898	39300100	25541600	459382	551824	588942	219244	28809.6	1012540	16652200	9587330	22125000	2998240	588988	235278	6443280	1625670
24	p	-6.19	0	49.8207	67	24.9	1.33	1.17	0.88	125	80	20	30958.9	12334.9	57036.6	1276290	879733	60294.7	385823	552249	772237	11626.2	40871	10141.5	11901.5	52758.4	322211	4073700	1112780	397689	85636.1	71471.1	1353790	41133500	24129700	293834	393749	650248	230451	34355.9	384510	13026600	13723400	23094700	3170310	527339	217692	4908870	1476900
25	p	-3.08	0	59.9398	49	20.1	1.87	1.39	0.74	130	90	16	25010.6	13334.3	56498.5	1792370	920536	113830	253998	541667	928433	13504.5	48685	9089.05	34297.7	32494.5	216152	4158390	1387610	541001	127851	60391.6	1189930	38461700	37715100	603724	804112	711564	396744	78069.5	4923530	25103300	10355600	21267400	5383540	850836	245546	21326200	2504310
26	p	-5.57	0	59.8741	69	25.7	1.61	0.83	0.52	170	105	16	18427.1	10596.4	41349.9	974551	916335	47769.5	223943	344093	592925	7043.48	30692.3	7821.75	16884.9	31545.4	214427	2606310	1213580	583417	94168.9	77156.1	1171790	39276800	26602600	721998	825129	693573	268257	49060	1867720	24750400	11193700	23111300	3324950	822311	303319	9922780	1697340
27	k		0	30.0753	65.5	25.9	1.27	0.86	0.68	115	64	24	20024.4	16960.1	41180.3	1202500	956816	72771.7	515979	424841	861689	7605.98	47191.4	8623.06	27828.9	20230.6	135806	1348040	1080080	615730	87165.5	39581.3	786008	39723900	17696100	728391	990552	921736	261101	38369.1	1422680	18770100	10908800	26041100	2809510	936679	397259	9990880	1613840
28	p	-0.2	1	59.9699	69	28	1.55	1	0.65	120	80	17	27477	7741.76	54721.8	1158930	942149	70768	136991	282470	548840	7788.94	28335.5	6954.48	18034.4	50863.7	283682	5152350	1026440	376646	90931.9	119925	1647760	36839700	34125000	693001	604170	499618	275246	61247.4	2120760	26223100	12944300	20124200	4486710	635822	245121	10586000	2213460
58	p	-5.67	0	40.2738	69	21.8	1.65	0.74	0.45	110	70	17	20307.1	16614.9	66695.8	1448850	975520	78782	452426	550570	839489	14176	44227.9	8768.5	24885.4	19997.9	164087	2058580	1061530	514915	71976.6	54591.8	975004	37874400	22451300	533958	638205	623062	207682	32518.1	1139230	18992700	10357100	20373200	2372530	760400	279269	8085300	2258430
59	k		0	59.8658	75		1.74	1.32	0.76	160	85	19	19280.6	11822.2	55136.6	1281360	950838	64834.8	165738	333464	594322	6002.28	30487.2	7325.15	22638.1	37484.3	268398	4116450	1492620	506195	115812	90425.5	1173710	41577900	36129200	817272	956892	792603	375755	79002.1	2995940	29401100	14106200	21385800	3943820	1094300	268918	20388800	2163070
60	k		0	59.5428	60.4	24.2	1.51	1.35	0.89	125	80	24	28953.1	14571.6	55179.3	1587310	1032850	73265.8	454193	549647	1097750	9256.67	55447	11898.5	25643.1	27641.1	228657	2029120	943569	410515	105733	64355.2	968917	41028000	21540200	358413	496982	928570	295380	48909.5	1143350	17043000	11045400	25299600	3319460	604599	251883	9852600	1755650
61	k		0	59.5921	77	26.6	1.4	1.4	1	130	80	22	22765.3	8956.77	51301.8	1069950	787095	52052.8	234299	380440	766761	10952.4	38991	6847.61	19321	33223.7	197023	3153350	1222810	383814	117728	81008.4	968358	36512100	28093600	655494	700838	692329	329397	49711.5	1687590	27362100	11190300	24543800	4185020	836688	281694	10780000	2208940
62	k			39.9754	55	21.2	1.76	0.75	0.43	105	60	22	23850.5	11026.6	56880.7	1108840	914651	63537.4	330571	420751	786087	9353.61	37609.3	9791.56	22123.4	28465.4	205187	2003560	1225100	545570	97856.7	72215.7	946449	35221700	19015300	710421	732005	768990	254262	52698	1239990	21979700	10887100	23010100	2695810	958185	302481	10940600	1876230
63	p	-1.17	1	50.0862	53	19.7	1.61	1.08	0.67	110	70	20	27225.2	17243.6	55602.9	1554500	954827	73543.8	354600	469852	1053050	9061.37	53577.8	10813.3	23891.9	25636.7	205974	2143740	1392540	754897	94454.9	72505.1	895244	41511700	25279100	948110	1024110	782103	267142	48741.3	1057130	24305300	11601000	26947500	3710810	1089230	369753	13356200	1650520
64	p	-2.21	0	59.7974	63	25.9	1.58	1.89	1.2	125	70	19	45677.3	15824.4	57806.3	2105130	943595	149178	344136	542392	1197970	12577.5	60694.7	11760.2	22941	60696.5	436243	5188890	1547520	663880	111698	150150	2398690	44489000	34669500	819402	975284	740941	312257	76906.7	2654720	27075500	17782400	30204800	6136520	876916	272820	10183600	2353830
65	p	-6.05	0	49.9302	65	26.4	1.58	0.72	0.46	125	83	17	21859.7	9076.94	55033.3	1189980	1003420	56173.1	182081	346951	507756	7769.86	27239.9	6459.93	29194	29660.1	231296	2929060	1138300	406275	83151.1	86290.6	920076	32479200	26432800	633208	531003	581520	251392	86312.9	4572830	24204800	8719040	13098700	2216660	698439	220313	15420400	1533200
66	p	-5.92	0	59.8768	66	26.1	1.64	1.16	0.71	155	95	16	29422.4	19851.4	67191.2	1730190	926071	117281	326540	484909	754696	11432.2	39552.7	8162.89	35795.1	34348.7	235212	3021660	1333320	539835	69097.5	79693	1215870	40844100	27644400	727850	1153720	559581	197821	73277.9	1665870	21744500	11746800	19899200	2622230	1181510	258054	16760100	2040090
67	p	-6.38	0	59.9206	73	25.6	1.55	0.97	0.63	142	80	16	43597.9	20352.9	87259.6	2174070	1003320	140398	297063	608420	1268360	12540	68754.7	8809.86	21196.1	52659	254107	4396900	1189260	362743	124654	88124.5	996103	35498100	28234000	615658	902523	772117	381575	52366.3	1477400	23717500	12968800	22537200	4660550	1032140	345481	7603550	2333270
68	p	-5.14	0	49.8015	71	26.1	1.49	1.24	0.83	110	65	16	52256.9	14145.2	59657.7	1750890	846665	132003	394165	544662	1026770	13861.4	54677.4	7750.09	19041	38114.5	279167	3342660	1208510	429047	118821	99909.2	1257420	37657200	29448800	581870	625597	643372	314043	54493	2044380	23420800	11954500	23515200	4656540	767302	263571	7046570	2393000
69	p	-4.99	0	50.0616	76	24.5	1.82	0.72	0.4	128	78	16	29475.6	8740.55	59040.6	1246250	903275	64370.3	420786	522264	734755	12746	38144.8	8207.61	23563.3	38940.3	255263	3141950	1046240	386791	73057.9	73058.3	1264600	38992300	25255300	491241	449444	571919	226626	44552.2	1267360	17241700	10484200	23280000	3227580	674940	191037	8011870	2053430
70	k		0	59.8001	83	32.4	1.32	1.08	0.82	149	89	20	27038.3	10560.7	52350.9	1126820	957196	64069.9	176776	350069	790002	7964.62	41147.1	8968.36	15338.8	62724.4	290269	5340710	1336140	310729	109487	113687	1270300	34526600	30651200	601816	735878	483231	284265	71082.8	3268370	26518700	11316900	23839400	6198170	786631	281830	8998120	2017930
72	k			40.1123	50	17.3	0.78	1	1.28	100	60	20	13053	11878.9	42426.8	670654	910829	37893.8	221441	466056	414240	9257.55	23239	6681.66	18285.1	25696.5	124405	1349590	1003020	290027	46509	41635.9	567929	23194300	15298400	555050	593042	292397	132960	25752.4	317585	12803700	10101000	12185500	1683290	948928	195286	6425950	1829190
73	p	-3.67	1	49.8836	60	22.6	1.51	0.83	0.55	110	70	18	30711.2	13178.1	47471.1	1333740	889021	69108.4	353364	471595	788897	9855.48	42383.3	8443.04	26022.8	26232.9	247772	1633740	932349	463176	57442.4	79261.2	745170	34706900	16538500	501550	623881	510241	159806	63111.9	1254040	18965500	10286000	18199600	1898130	732294	249565	9928290	2167870
74	p	-3.13	1	59.8823	68	22.7	1.5	0.94	0.63	170	100	18	18116.7	12846.7	38019.6	990423	892136	58608.5	228759	345225	612345	8612.14	33008.7	7098.85	18980	23599.2	155988	1895220	1210930	532522	87630.8	57441.7	753496	32799300	20838100	885121	947554	568672	228440	42774.7	1862010	22459000	8119820	16932000	2301890	1008470	380154	9419570	2062790
75	p	-3	1	50.193	78		1.59	1.22	0.77	140	80	17	46601.5	13124.6	67220.3	1438060	926142	80352.1	280767	464970	860003	9975.82	44971.2	7430.99	11579.1	71561.7	347617	4531270	1374560	501213	155160	110150	1265710	40226800	29990800	857130	812494	915193	397490	54302.5	1498180	23971900	11914500	24843900	4943800	805621	380492	6013530	1707440
76	p	-3.3	1	60.063	67	25.2	1.38	1.14	0.83	150	85	16	35433.5	10373.8	58031.2	1342930	986176	73543	266119	417403	754088	10461.3	41823.6	8347.54	24670.6	55039.9	329802	4073200	1228920	430920	127685	116240	1367570	37699300	27312600	784824	688628	814255	328845	92525.4	3007520	25602900	13715900	22666200	3624670	751310	199183	13181900	2012390
78	k		0	59.9233	86	34	1.36	1.04	0.76	154	86	16	19188.7	12914.1	56344.4	1494000	957159	78923.7	222571	452423	886098	8874.69	48297.1	6944.11	22248.9	19663.3	163695	3038590	972951	275604	68501.6	74968.9	863410	34226900	30306300	792466	939158	486254	247443	50378.5	1895810	30087300	10776900	22573500	3921840	1035780	260697	11154000	2773150
79	p	-4.7	0	60.0493	71	29.2	1.57	1.23	0.78	175	98	16	34444.8	13186.3	69748.9	1376340	888670	85331.2	282413	429925	874049	11369.4	45790.8	9607.75	36506.5	47982.2	238114	4301350	1497020	378.039	90415.4	88462.1	1120130	33776300	27929500	681021	947923	451280	229304	85974.1	3806210	27054000	9927950	21430900	4237650	1073470	363027	16466000	2186130
[truncated: 103 more columns]
